# Supplementary material for: Statistical Analysis of Zebrafish Locomotor Response
Source: PLoS One. 2015 Oct 5;10(10):e0139521. doi: 10.1371/journal.pone.0139521 (PMC4593604; doi:10.1371/journal.pone.0139521)
Supplement: S1 File — (ZIP) [file pone.0139521.s001.zip]

Archive with 14 entries (11 files):
- code/
- code/.DS_Store
- __MACOSX/
- __MACOSX/code/
- __MACOSX/code/._.DS_Store
- code/Hotelling.R
- __MACOSX/code/._Hotelling.R
- code/MANOVA.R
- __MACOSX/code/._MANOVA.R
- code/Power_analysis.R
- __MACOSX/code/._Power_analysis.R
- code/Pre-process.R
- __MACOSX/code/._Pre-process.R
- __MACOSX/._code
