# Supplementary material for: Statistical Analysis of Zebrafish Locomotor Response
Source: PLoS One. 2015 Oct 5;10(10):e0139521. doi: 10.1371/journal.pone.0139521 (PMC4593604; doi:10.1371/journal.pone.0139521)
Supplement: S1 File — (ZIP) [file pone.0139521.s001.zip › code/Hotelling.R]

setwd("~/Google Drive/Work/Project/VMR")
dt = read.csv("data/dt_new.csv", header = T)
head(dt)

## lighton stimulus
lt.on = read.table("data/lt.on.txt", header = T)
head(lt.on)
## lightoff stimulus
lt.off = read.table("data/lt.off.txt", header = T)
head(lt.off)

########################################################################
###########################   compare light on and off   ##################
###########################################################################

dt.3abon = lt.on[ lt.on$genotype == "TLAB" & lt.on$stage == 6, c(7,10)]
## stage x strain: x, light off
dt.3aboff = lt.off[ lt.off$genotype == "TLAB" & lt.off$stage == 6, c(7,10)]

ab3on = matrix(0,nrow= min(summary(factor(dt.3abon$time))),ncol=60)
for(i in -29:30){
        temp = dt.3abon[ dt.3abon[,1] == i, ]
        ab3on[,i+30] = temp[1:min(summary(factor(dt.3abon$time))),2]
}
ab3off = matrix(0,nrow=min(summary(factor(dt.3aboff$time))),ncol=60)
for(i in -29:30){
        temp = dt.3aboff[ dt.3aboff[,1] == i, ]
        ab3off[,i+30] = temp[1:min(summary(factor(dt.3aboff$time))),2]
}


mytest5 = hotelling.test(ab3on[,1:30], ab3off[,1:30], shrinkage = T, perm=T, B=5000)
mytest5
mytest6 = hotelling.test(ab3on[,31:60], ab3off[,31:60], shrinkage = T,perm=T, B=5000)
mytest6

#mytest = hotelling.test(ab3on, ab3off)
#mytest
p.adjust(c(mytest1$pval, mytest2$pval,mytest3$pval,mytest4$pval,mytest5$pval,mytest6$pval), method = "BH")

## ggplot
ndt = data.frame(Light_Off_to_On = rep(0,60), On.se = rep(0,60), Light_On_to_Off = rep(0,60), Off.se = rep(0,60), time = c(-29:30))
for(t in -29:30){
	ndt[t+30,1] = mean(dt.3abon[ dt.3abon$time == t , 2])
	ndt[t+30,2] = sqrt( var(dt.3abon[ dt.3abon$time == t, 2])/length( dt.3abon[ dt.3abon$time == t, 2] ) )
	
	ndt[t+30,3] = mean(dt.3aboff[ dt.3aboff$time == t , 2])
	ndt[t+30,4] = sqrt( var(dt.3aboff[ dt.3aboff$time == t, 2])/length( dt.3aboff[ dt.3aboff$time == t, 2] ) )
}

#
rib.on <- aes(ymax = Light_Off_to_On + On.se, ymin = Light_Off_to_On - On.se)
rib.off <- aes(ymax = Light_On_to_Off + Off.se, ymin = Light_On_to_Off - Off.se)
gra = ggplot(data = ndt, aes(time)) + 
	geom_line(aes(y = Light_Off_to_On, colour = "Light_Off_to_On")) + 
	geom_ribbon(rib.on, fill="red", alpha = I(1/10)) + 
	geom_line(aes(y = Light_On_to_Off, colour = "Light_On_to_Off")) + 
	geom_ribbon(rib.off, fill="green",  alpha = I(1/10)) +
	scale_color_discrete(name="Light Stimulus") +
	scale_x_continuous(name="Time") +
	scale_y_continuous(name="Burdur", limits=c(0,0.2)) +
	## change input here  ==========------------------------------>
	labs(title = "3dpf : TL")+
	theme(legend.position=c(.8,0.8))
	
## change input here  ==============---------------------------->	
ggsave(gra, file="3dpfTL.pdf", width=6, height=6)	

#########################################################################################
###################################  adjust to light  ####################################
#########################################################################################
#on
dt.off1 = lt.on[ lt.on$genotype == "TLAB" & lt.on$stage == 6 & lt.on$light.on == 1, c(7,10)]
dt.off2 = lt.on[ lt.on$genotype == "TLAB" & lt.on$stage == 6 & lt.on$light.on == 2, c(7,10)]
dt.off3 = lt.on[ lt.on$genotype == "TLAB" & lt.on$stage == 6 & lt.on$light.on == 3, c(7,10)]
#off
dt.off1 = lt.off[ lt.off$genotype == "TLAB" & lt.off$stage == 6 & lt.off$light.off == 1, c(7,10)]
dt.off2 = lt.off[ lt.off$genotype == "TLAB" & lt.off$stage == 6 & lt.off$light.off == 2, c(7,10)]
dt.off3 = lt.off[ lt.off$genotype == "TLAB" & lt.off$stage == 6 & lt.off$light.off == 3, c(7,10)]

func_wide = function(data){
	dt.wide = matrix(0,nrow= min(summary(factor(data[,1]))),ncol=60)
	for(i in -29:30){
	        temp = data[ data[,1] == i, ]
	        dt.wide[,i+30] = temp[1:min(summary(factor(data[,1]))),2]
	}
	return(dt.wide)
}

dt.n1 = func_wide(dt.off1)
dt.n2 = func_wide(dt.off2)
dt.n3 = func_wide(dt.off3)

mytest1 = hotelling.test(dt.n1[,1:30], dt.n2[,1:30], shrinkage = T, perm=T, B=5000)
mytest1
mytest2 = hotelling.test(dt.n1[,31:60], dt.n2[,31:60], shrinkage = T, perm=T, B=5000)
mytest2
#mytest = hotelling.test(dt.n1, dt.n2)
#mytest
mytest3 = hotelling.test(dt.n2[,1:30], dt.n3[,1:30], shrinkage = T, perm=T, B=5000)
mytest3
mytest4 = hotelling.test(dt.n2[,31:60], dt.n3[,31:60], shrinkage = T, perm=T, B=5000)
mytest4
#mytest = hotelling.test(dt.n2, dt.n3)
#mytest
mytest5 = hotelling.test(dt.n1[,1:30], dt.n3[,1:30], shrinkage = T, perm=T, B=5000)
mytest5
mytest6 = hotelling.test(dt.n1[,31:60], dt.n3[,31:60], shrinkage = T, perm=T, B=5000)
mytest6

p.adjust(c(mytest1$pval, mytest3$pval, mytest5$pval ), method="BH")
p.adjust(c(mytest2$pval, mytest4$pval, mytest6$pval ), method="BH")


## ggplot on-off
#on
dt.off1 = lt.on[ lt.on$genotype == "TL" & lt.on$stage == 6 & lt.on$light.on == 1, c(7,10)]
dt.off2 = lt.on[ lt.on$genotype == "TL" & lt.on$stage == 6 & lt.on$light.on == 2, c(7,10)]
dt.off3 = lt.on[ lt.on$genotype == "TL" & lt.on$stage == 6 & lt.on$light.on == 3, c(7,10)]
#off
dt.off1 = lt.off[ lt.off$genotype == "TL" & lt.off$stage == 6 & lt.off$light.off == 1, c(7,10)]
dt.off2 = lt.off[ lt.off$genotype == "TL" & lt.off$stage == 6 & lt.off$light.off == 2, c(7,10)]
dt.off3 = lt.off[ lt.off$genotype == "TL" & lt.off$stage == 6 & lt.off$light.off == 3, c(7,10)]

ndt = data.frame(Light_On_to_Off1 = rep(0,60), Off1.se = rep(0,60), Light_On_to_Off2 = rep(0,60), Off2.se = rep(0,60), Light_On_to_Off3 = rep(0,60), Off3.se = rep(0, 60), time = c(-29:30))

for(t in -29:30){
	ndt[t+30,1] = mean(dt.off1[ dt.off1$time == t , 2])
	ndt[t+30,2] = sqrt( var(dt.off1[ dt.off1$time == t, 2])/length( dt.off1[ dt.off1$time == t, 2] ) )
	
	ndt[t+30,3] = mean(dt.off2[ dt.off2$time == t , 2])
	ndt[t+30,4] = sqrt( var(dt.off2[ dt.off2$time == t, 2])/length( dt.off2[ dt.off2$time == t, 2] ) )
	
	ndt[t+30,5] = mean(dt.off3[ dt.off3$time == t , 2])
	ndt[t+30,6] = sqrt( var(dt.off3[ dt.off3$time == t, 2])/length( dt.off3[ dt.off3$time == t, 2] ) )
}

#
rib.off1 <- aes(ymax = Light_On_to_Off1 + Off1.se, ymin = Light_On_to_Off1 - Off1.se)
rib.off2 <- aes(ymax = Light_On_to_Off2 + Off2.se, ymin = Light_On_to_Off2 - Off2.se)
rib.off3 <- aes(ymax = Light_On_to_Off3 + Off3.se, ymin = Light_On_to_Off3 - Off3.se)

gra = ggplot(data = ndt, aes(time)) + 
	geom_line(aes(y = Light_On_to_Off1, colour = "1")) + 
	geom_ribbon(rib.off1, fill="red", alpha = I(1/10)) + 
	geom_line(aes(y = Light_On_to_Off2, colour = "2")) + 
	geom_ribbon(rib.off2, fill="green",  alpha = I(1/10)) +
	geom_line(aes(y = Light_On_to_Off3, colour = "3")) + 
	geom_ribbon(rib.off3, fill="blue",  alpha = I(1/10)) +
	theme_set(theme_grey(base_size = 15)) +
	scale_color_discrete(name="Technical Repeat") +
	scale_x_continuous(name="Time (s)") +
	scale_y_continuous(name="Activity", limits=c(0,0.2)) +
	## change input here  ==========------------------------------>
	labs(title = "Light-On stimulus at 6 dpf of strain TL")+
	theme(legend.position=c(.8,0.8))
	
## change input here  ==============---------------------------->	
ggsave(gra, file="final.6dpfTL_adapt_on.pdf", width=6, height=6)	


## ggplot off-on
dt.off1 = lt.on[ lt.on$genotype == "TLAB" & lt.on$stage == 6 & lt.on$light.on == 1, c(7,10)]
dt.off2 = lt.on[ lt.on$genotype == "TLAB" & lt.on$stage == 6 & lt.on$light.on == 2, c(7,10)]
dt.off3 = lt.on[ lt.on$genotype == "TLAB" & lt.on$stage == 6 & lt.on$light.on == 3, c(7,10)]

ndt = data.frame(Light_Off_to_On1 = rep(0,60), On1.se = rep(0,60), Light_Off_to_On2 = rep(0,60), On2.se = rep(0,60), Light_Off_to_On3 = rep(0,60), On3.se = rep(0, 60), time = c(-29:30))

for(t in -29:30){
	ndt[t+30,1] = mean(dt.off1[ dt.off1$time == t , 2])
	ndt[t+30,2] = sqrt( var(dt.off1[ dt.off1$time == t, 2])/length( dt.off1[ dt.off1$time == t, 2] ) )
	
	ndt[t+30,3] = mean(dt.off2[ dt.off2$time == t , 2])
	ndt[t+30,4] = sqrt( var(dt.off2[ dt.off2$time == t, 2])/length( dt.off2[ dt.off2$time == t, 2] ) )
	
	ndt[t+30,5] = mean(dt.off3[ dt.off3$time == t , 2])
	ndt[t+30,6] = sqrt( var(dt.off3[ dt.off3$time == t, 2])/length( dt.off3[ dt.off3$time == t, 2] ) )
}

#
rib.off1 <- aes(ymax = Light_Off_to_On1 + On1.se, ymin = Light_Off_to_On1 - On1.se)
rib.off2 <- aes(ymax = Light_Off_to_On2 + On2.se, ymin = Light_Off_to_On2 - On2.se)
rib.off3 <- aes(ymax = Light_Off_to_On3 + On3.se, ymin = Light_Off_to_On3 - On3.se)
gra = ggplot(data = ndt, aes(time)) + 
	geom_line(aes(y = Light_Off_to_On1, colour = "Light_Off_to_On1")) + 
	geom_ribbon(rib.off1, fill="red", alpha = I(1/10)) + 
	geom_line(aes(y = Light_Off_to_On2, colour = "Light_Off_to_On2")) + 
	geom_ribbon(rib.off2, fill="green",  alpha = I(1/10)) +
	geom_line(aes(y = Light_Off_to_On3, colour = "Light_Off_to_On3")) + 
	geom_ribbon(rib.off3, fill="blue",  alpha = I(1/10)) +
	scale_color_discrete(name="Light Stimulus") +
	scale_x_continuous(name="Time") +
	scale_y_continuous(name="Burdur", limits=c(0,0.2)) +
	## change input here  ==========------------------------------>
	labs(title = "6dpf : TLAB")+
	theme(legend.position=c(.8,0.8))
	
## change input here  ==============---------------------------->	
ggsave(gra, file="6dpfTLAB_adapt_on.pdf", width=6, height=6)	


###############################################################
###########################  compare different strains   ##################
###############################################################
dt.off1 = lt.on[ lt.on$genotype == "TL" & lt.on$stage == 6 , c(7,10)]
dt.off2 = lt.on[ lt.on$genotype == "AB" & lt.on$stage == 6 , c(7,10)]
dt.off3 = lt.on[ lt.on$genotype == "TLAB" & lt.on$stage == 6 , c(7,10)]
###########################
dt.off1 = lt.off[ lt.off$genotype == "TL" & lt.off$stage == 6 , c(7,10)]
dt.off2 = lt.off[ lt.off$genotype == "AB" & lt.off$stage == 6 , c(7,10)]
dt.off3 = lt.off[ lt.off$genotype == "TLAB" & lt.off$stage == 6 , c(7,10)]

########################### for hotelling's t-square
func_wide = function(data){
	dt.wide = matrix(0,nrow= min(summary(factor(data[,1]))),ncol=60)
	for(i in -29:30){
	        temp = data[ data[,1] == i, ]
	        dt.wide[,i+30] = temp[1:min(summary(factor(data[,1]))),2]
	}
	return(dt.wide)
}

dt.n1 = func_wide(dt.off1)
dt.n2 = func_wide(dt.off2)
dt.n3 = func_wide(dt.off3)


######################----------> hotelling  before vs. after
mytest1 = hotelling.test(dt.n1[,1:30], dt.n1[,31:60], shrinkage = T, perm=T, B=5000)
mytest1

mytest2 = hotelling.test(dt.n2[,1:30], dt.n2[,31:60], shrinkage = T, perm=T, B=5000)
mytest2

mytest3 = hotelling.test(dt.n3[,1:30], dt.n3[,31:60], shrinkage = T, perm=T, B=5000)
mytest3

######################----------> hotelling between strains
mytest1 = hotelling.test(dt.n1[,1:30], dt.n2[,1:30], shrinkage = T, perm=T, B=5000)
mytest1
mytest2 = hotelling.test(dt.n1[,31:60], dt.n2[,31:60], shrinkage = T,perm=T, B=5000)
mytest2
#mytest = hotelling.test(dt.n1, dt.n2)
#mytest
##
mytest3 = hotelling.test(dt.n2[,1:30], dt.n3[,1:30], shrinkage = T, perm=T, B=5000)
mytest3
mytest4 = hotelling.test(dt.n2[,31:60], dt.n3[,31:60], shrinkage = T, perm=T, B=5000)
mytest4
#mytest = hotelling.test(dt.n2, dt.n3)
#mytest
##
mytest5 = hotelling.test(dt.n1[,1:30], dt.n3[,1:30], shrinkage = T, perm=T, B=5000)
mytest5
mytest6 = hotelling.test(dt.n1[,31:60], dt.n3[,31:60], shrinkage = T, perm=T, B=5000)
mytest6
#mytest = hotelling.test(dt.n1, dt.n3)
#mytest
#p.adjust(c(mytest1$pval, mytest2$pval,mytest3$pval,mytest4$pval,mytest5$pval,mytest6$pval), method = "BH")

#on
p.adjust(c(0.0678,0,0.2572),method="BH")
p.adjust(c(0,0,0),method="BH")
#off
p.adjust(c(0.2048,0.002,0), method="BH")
p.adjust(c(0,0,0), method="BH")

#p.adjust(c(, 0, 0, 0, 0.2572, 0, 0.2048, 0, 0.002, 0,0,0), method="BH")

################-----------> ggplot
ndt = data.frame(TL = rep(0,60), TL.SE = rep(0,60), AB = rep(0,60), AB.SE = rep(0,60), TLAB = rep(0,60), TLAB.SE = rep(0, 60), time = c(-29:30))

for(t in -29:30){
	ndt[t+30,1] = mean(dt.off1[ dt.off1$time == t , 2])
	ndt[t+30,2] = sqrt( var(dt.off1[ dt.off1$time == t, 2])/length( dt.off1[ dt.off1$time == t, 2] ) )
	
	ndt[t+30,3] = mean(dt.off2[ dt.off2$time == t , 2])
	ndt[t+30,4] = sqrt( var(dt.off2[ dt.off2$time == t, 2])/length( dt.off2[ dt.off2$time == t, 2] ) )
	
	ndt[t+30,5] = mean(dt.off3[ dt.off3$time == t , 2])
	ndt[t+30,6] = sqrt( var(dt.off3[ dt.off3$time == t, 2])/length( dt.off3[ dt.off3$time == t, 2] ) )
}

#
rib.off1 <- aes(ymax = TL + TL.SE, ymin = TL - TL.SE)
rib.off2 <- aes(ymax = AB + AB.SE, ymin = AB - AB.SE)
rib.off3 <- aes(ymax = TLAB + TLAB.SE, ymin = TLAB - TLAB.SE)
gra = ggplot(data = ndt, aes(time)) + 
	geom_line(aes(y = TL, colour = "TL")) + 
	geom_ribbon(rib.off1, fill="green", alpha = I(1/10)) + 
	geom_line(aes(y = AB, colour = "AB")) + 
	geom_ribbon(rib.off2, fill="red",  alpha = I(1/10)) +
	geom_line(aes(y = TLAB, colour = "TLAB")) + 
	geom_ribbon(rib.off3, fill="blue",  alpha = I(1/10)) +
	scale_color_discrete(name="Strain") +
	scale_x_continuous(name="Time (s)") +
	scale_y_continuous(name="Activity", limits=c(0,0.2)) +
	theme_set(theme_grey(base_size = 18)) +
	## change input here  ==========------------------------------>
	labs(title = "Light-Off stimulus at 6 dpf")+
	theme(legend.position=c(.8,0.8))
	
## change input here  ==============---------------------------->	
ggsave(gra, file="final.6dpf.lightoff.pdf", width=6, height=6)	


###############################################################
###########################  compare different stages   ##################
###############################################################
## on
dt1 = lt.on[ lt.on$genotype == "TLAB" & lt.on$stage == 3 , c(7,10)]
dt2 = lt.on[ lt.on$genotype == "TLAB" & lt.on$stage == 6 , c(7,10)]
dt3 = lt.on[ lt.on$genotype == "TLAB" & lt.on$stage == 9 , c(7,10)]

## off
dt1 = lt.off[ lt.off$genotype == "AB" & lt.off$stage == 3 , c(7,10)]
dt2 = lt.off[ lt.off$genotype == "AB" & lt.off$stage == 6 , c(7,10)]
dt3 = lt.off[ lt.off$genotype == "AB" & lt.off$stage == 9 , c(7,10)]

dt.n1 = func_wide(dt1)
dt.n2 = func_wide(dt2)
dt.n3 = func_wide(dt3)

mytest1 = hotelling.test(dt.n1[,1:30], dt.n2[,1:30], shrinkage = T, perm=T, B=5000)
mytest1
mytest2 = hotelling.test(dt.n1[,31:60], dt.n2[,31:60], shrinkage = T,perm=T, B=5000)
mytest2
#mytest = hotelling.test(dt.n1, dt.n2)
#mytest
##
mytest3 = hotelling.test(dt.n2[,1:30], dt.n3[,1:30], shrinkage = T, perm=T, B=5000)
mytest3
mytest4 = hotelling.test(dt.n2[,31:60], dt.n3[,31:60], shrinkage = T, perm=T, B=5000)
mytest4
#mytest = hotelling.test(dt.n2, dt.n3)
#mytest
##
mytest5 = hotelling.test(dt.n1[,1:30], dt.n3[,1:30], shrinkage = T, perm=T, B=5000)
mytest5
mytest6 = hotelling.test(dt.n1[,31:60], dt.n3[,31:60], shrinkage = T, perm=T, B=5000)
mytest6
#mytest = hotelling.test(dt.n1, dt.n3)
#mytest
p.adjust(c(mytest1$pval, mytest3$pval, mytest5$pval), method = "BH")

p.adjust(c(mytest2$pval, mytest4$pval, mytest6$pval), method = "BH")


################-----------> ggplot
ndt = data.frame(stage_3dpf = rep(0,60), SE1 = rep(0,60), stage_6dpf = rep(0,60), SE2 = rep(0,60), stage_9dpf = rep(0,60), SE3 = rep(0, 60), time = c(-29:30))

for(t in -29:30){
	ndt[t+30,1] = mean(dt1[ dt1$time == t , 2])
	ndt[t+30,2] = sqrt( var(dt1[ dt1$time == t, 2])/length( dt1[ dt1$time == t, 2] ) )
	
	ndt[t+30,3] = mean(dt2[ dt2$time == t , 2])
	ndt[t+30,4] = sqrt( var(dt2[ dt2$time == t, 2])/length( dt2[ dt2$time == t, 2] ) )
	
	ndt[t+30,5] = mean(dt3[ dt3$time == t , 2])
	ndt[t+30,6] = sqrt( var(dt3[ dt3$time == t, 2])/length( dt3[ dt3$time == t, 2] ) )
}

#
rib.off1 <- aes(ymax = stage_3dpf + SE1, ymin = stage_3dpf - SE1)
rib.off2 <- aes(ymax = stage_6dpf + SE2, ymin = stage_6dpf - SE2)
rib.off3 <- aes(ymax = stage_9dpf + SE3, ymin = stage_9dpf - SE3)
gra = ggplot(data = ndt, aes(time)) + 
	geom_line(aes(y = stage_3dpf, colour = "stage_3dpf")) + 
	geom_ribbon(rib.off1, fill="red", alpha = I(1/10)) + 
	geom_line(aes(y = stage_6dpf, colour = "stage_6dpf")) + 
	geom_ribbon(rib.off2, fill="green",  alpha = I(1/10)) +
	geom_line(aes(y = stage_9dpf, colour = "stage_9dpf")) + 
	geom_ribbon(rib.off3, fill="blue",  alpha = I(1/10)) +
	scale_color_discrete(name="Stage") +
	scale_x_continuous(name="Time") +
	scale_y_continuous(name="Activity", limits=c(0,0.02)) +
	theme_set(theme_grey(base_size = 18)) +
	## change input here  ==========------------------------------>
	labs(title = "Light-Off stimulus of strain AB")+
	theme(legend.position=c(.8,0.8))
	
## change input here  ==============---------------------------->	
ggsave(gra, file="AB_light_off.pdf", width=6, height=6)	


##
dt1 = lt.on[ lt.on$genotype == "AB" & lt.on$stage == 3 , c(7,10)]
dt2 = lt.on[ lt.on$genotype == "AB" & lt.on$stage == 4 , c(7,10)]
dt.n1 = func_wide(dt1)
dt.n2 = func_wide(dt2)
mytest34_1 = hotelling.test(dt.n1[,1:30], dt.n2[,1:30], shrinkage = T, perm=T, B=5000)
mytest34_1
mytest34_2 = hotelling.test(dt.n1[,31:60], dt.n2[,31:60], shrinkage = T,perm=T, B=5000)
mytest34_2

dt1 = lt.on[ lt.on$genotype == "AB" & lt.on$stage == 4 , c(7,10)]
dt2 = lt.on[ lt.on$genotype == "AB" & lt.on$stage == 5 , c(7,10)]
dt.n1 = func_wide(dt1)
dt.n2 = func_wide(dt2)
mytest45_1 = hotelling.test(dt.n1[,1:30], dt.n2[,1:30], shrinkage = T, perm=T, B=5000)
mytest45_1
mytest45_2 = hotelling.test(dt.n1[,31:60], dt.n2[,31:60], shrinkage = T,perm=T, B=5000)
mytest45_2

dt1 = lt.on[ lt.on$genotype == "AB" & lt.on$stage == 5 , c(7,10)]
dt2 = lt.on[ lt.on$genotype == "AB" & lt.on$stage == 6 , c(7,10)]
dt.n1 = func_wide(dt1)
dt.n2 = func_wide(dt2)
mytest56_1 = hotelling.test(dt.n1[,1:30], dt.n2[,1:30], shrinkage = T, perm=T, B=5000)
mytest56_1
mytest56_2 = hotelling.test(dt.n1[,31:60], dt.n2[,31:60], shrinkage = T,perm=T, B=5000)
mytest56_2

dt1 = lt.on[ lt.on$genotype == "AB" & lt.on$stage == 6 , c(7,10)]
dt2 = lt.on[ lt.on$genotype == "AB" & lt.on$stage == 7 , c(7,10)]
dt.n1 = func_wide(dt1)
dt.n2 = func_wide(dt2)
mytest67_1 = hotelling.test(dt.n1[,1:30], dt.n2[,1:30], shrinkage = T, perm=T, B=5000)
mytest67_1
mytest67_2 = hotelling.test(dt.n1[,31:60], dt.n2[,31:60], shrinkage = T,perm=T, B=5000)
mytest67_2

dt1 = lt.on[ lt.on$genotype == "AB" & lt.on$stage == 7 , c(7,10)]
dt2 = lt.on[ lt.on$genotype == "AB" & lt.on$stage == 8 , c(7,10)]
dt.n1 = func_wide(dt1)
dt.n2 = func_wide(dt2)
mytest78_1 = hotelling.test(dt.n1[,1:30], dt.n2[,1:30], shrinkage = T, perm=T, B=5000)
mytest78_1
mytest78_2 = hotelling.test(dt.n1[,31:60], dt.n2[,31:60], shrinkage = T,perm=T, B=5000)
mytest78_2

dt1 = lt.on[ lt.on$genotype == "AB" & lt.on$stage == 8 , c(7,10)]
dt2 = lt.on[ lt.on$genotype == "AB" & lt.on$stage == 9 , c(7,10)]
dt.n1 = func_wide(dt1)
dt.n2 = func_wide(dt2)
mytest89_1 = hotelling.test(dt.n1[,1:30], dt.n2[,1:30], shrinkage = T, perm=T, B=5000)
mytest89_1
mytest89_2 = hotelling.test(dt.n1[,31:60], dt.n2[,31:60], shrinkage = T,perm=T, B=5000)
mytest89_2
