# Supplementary material for: Statistical Analysis of Zebrafish Locomotor Response
Source: PLoS One. 2015 Oct 5;10(10):e0139521. doi: 10.1371/journal.pone.0139521 (PMC4593604; doi:10.1371/journal.pone.0139521)
Supplement: S1 File — (ZIP) [file pone.0139521.s001.zip › code/MANOVA.R]

setwd("~/Google Drive/Work/Project/VMR")
dt = read.csv("data/dt_new.csv", header = T)
head(dt)

## light on stimulus
lt.on = rbind( dt[ dt$light == "1-Adaptation", ], 
			dt[ dt$light == "2-On" & dt$light.change == "AC", ],
			dt[ dt$light == "3-Off" & dt$light.change == "BC", ],
			dt[ dt$light == "4-On" & dt$light.change == "AC", ],
			dt[ dt$light == "5-Off" & dt$light.change == "BC", ],
			dt[ dt$light == "6-On" & dt$light.change == "AC", ]
		)
on.123 = rep(0,dim(lt.on)[1])
lt.on = cbind(lt.on, on.123)
lt.on[lt.on$light == "1-Adaptation" | lt.on$light == "2-On", dim(lt.on)[2]] = 1
lt.on[lt.on$light == "3-Off" | lt.on$light == "4-On", dim(lt.on)[2]] = 2	
lt.on[lt.on$light == "5-Off" | lt.on$light == "6-On", dim(lt.on)[2]] = 3		
names(lt.on)[12] = "light.on"
write.table(lt.on,"data/lt.on.txt")

################################     BC   ####################################
########################################################################
## reshape data
ndt = lt.on[lt.on$light.change == "BC",-c(4,11)]
ndt.bc = reshape(ndt, 
	timevar = "time",
	idvar = c("location","genotype","light.change","stage","replicate","light","lights","light.on"),
	direction = "wide")

X = ndt.bc[,c(1,2,4,5,8)]
Y = ndt.bc[,c(9:38)]
manova.bc = manova(as.matrix(Y) ~ 
		X$location + factor(X$replicate) + X$genotype * factor(X$stage) * factor(X$light.on) )
		
##
eff_time_bc = NULL
for(i in 1:30){
	aov.sma = summary.aov(manova.bc)[i][[1]][,2]
	eff = round(aov.sma[1:9]/sum(aov.sma) * 100, 4)
	eff_time_bc = rbind(eff_time_bc, eff)
}
colnames(eff_time_bc) = c("Location", "Biological Repeat", "Strain", "Stage","Technical Repeat", "Strain:Stage","Strain:Technical Repeat", "Stage:Technical Repeat","Strain:Stage:Technical Repeat")
################################     AC   ####################################
########################################################################
ndt = lt.on[lt.on$light.change == "AC",-c(4,11)]
ndt.ac = reshape(ndt, 
	timevar = "time",
	idvar = c("location","genotype","light.change","stage","replicate","light","lights","light.on"),
	direction = "wide")

X = ndt.ac[,c(1,2,4,5,8)]
Y = ndt.ac[,c(9:38)]
manova.ac = manova(as.matrix(Y) ~ 
		X$location + factor(X$replicate) + X$genotype * factor(X$stage) * factor(X$light.on) )
		
##
eff_time_ac = NULL
for(i in 1:30){
	aov.sma = summary.aov(manova.ac)[i][[1]][,2]
	eff = round(aov.sma[1:9]/sum(aov.sma) * 100, 4)
	eff_time_ac = rbind(eff_time_ac, eff)
}
colnames(eff_time_ac) = c("Location", "Biological Repeat", "Strain", "Stage","Technical Repeat", "Strain:Stage","Strain:Technical Repeat", "Stage:Technical Repeat","Strain:Stage:Technical Repeat")
					 
## ggplot ##
eff_time = rbind(eff_time_bc, eff_time_ac)

rname=NULL
for(i in -29:30) rname = c(rname, paste("",i,"", sep="") )
rownames(eff_time) = rname

tt = matrix(eff_time, nrow = 540, ncol = 1)
dtt = data.frame(time = rep(c(-29:30), 9), Effect_Size = tt[, 1], variable = rep(c("Location", "Biological Repeat", "Strain", "Stage","Technical Repeat", "Strain:Stage","Strain:Technical Repeat", "Stage:Technical Repeat","Strain:Stage:Technical Repeat"), rep(60, 9)))
gra = ggplot(data = dtt, aes(x = time, y = Effect_Size, colour = variable)) + 
		theme_set(theme_grey(base_size = 15)) +
		geom_line(aes(group = variable), size = 0.8) + 
		labs(title = "Light-On Stimulus", y = "Effect_Size(%)") + 
		scale_colour_manual(
	values = c("#000000", "#999999", "#E69F00", "#56B4E9", "#009E73", "green", "#0072B2", "#D55E00", "#CC79A7"),
	breaks = c("Strain", "Stage","Technical Repeat","Strain:Stage","Strain:Technical Repeat", "Stage:Technical Repeat","Strain:Stage:Technical Repeat","Location","Biological Repeat")) +
	theme(legend.text=element_text(size=10),legend.margin = unit(0, "cm")) +
	guides(colour = guide_legend(nrow = 9))

ggsave(gra, file="light-on-dynamic.pdf", width=10, height=6)		

#########################################################################################
################################################## light off stimulus
#########################################################################################
lt.off = rbind(dt[ dt$light == "2-On" & dt$light.change == "BC", ],
			dt[ dt$light == "3-Off" & dt$light.change == "AC", ],
			dt[ dt$light == "4-On" & dt$light.change == "BC", ],
			dt[ dt$light == "5-Off" & dt$light.change == "AC", ],
			dt[ dt$light == "6-On" & dt$light.change == "BC", ],
			dt[ dt$light == "7-Off" & dt$light.change == "AC", ]
		)
light.off= rep(0,dim(lt.off)[1])
lt.off = cbind(lt.off, light.off)
lt.off[lt.off$light == "3-Off" | lt.off$light == "2-On", dim(lt.off)[2]] = 1
lt.off[lt.off$light == "5-Off" | lt.off$light == "4-On", dim(lt.off)[2]] = 2	
lt.off[lt.off$light == "7-Off" | lt.off$light == "6-On", dim(lt.off)[2]] = 3		
write.table(lt.off,"data/lt.off.txt")

################################     BC   ####################################
########################################################################
## reshape data
ndt = lt.off[lt.off$light.change == "BC",-c(4,11)]
ndt.bc = reshape(ndt, 
	timevar = "time",
	idvar = c("location","genotype","light.change","stage","replicate","light","lights","light.off"),
	direction = "wide")

X = ndt.bc[,c(1,2,4,5,8)]
Y = ndt.bc[,c(9:38)]
manova.bc = manova(as.matrix(Y) ~ 
		X$location + factor(X$replicate) + X$genotype*factor(X$stage)*factor(X$light.off) )
		
		#+ X$genotype*factor(X$light.off) + factor(X$stage)*factor(X$light.off) )
		
##
eff_time_bc = NULL
for(i in 1:30){
	aov.sma = summary.aov(manova.bc)[i][[1]][,2]
	eff = round(aov.sma[1:9]/sum(aov.sma) * 100, 4)
	eff_time_bc = rbind(eff_time_bc, eff)
}
colnames(eff_time_bc) = c("Location", "Biological Repeat", "Strain", "Stage","Technical Repeat", 
					 "Strain:Stage","Strain:Technical Repeat", "Stage:Technical Repeat","Strain:Stage:Technical Repeat")
################################     AC   ####################################
########################################################################
ndt = lt.off[lt.off$light.change == "AC",-c(4,11)]
ndt.ac = reshape(ndt, 
	timevar = "time",
	idvar = c("location","genotype","light.change","stage","replicate","light","lights","light.off"),
	direction = "wide")

X = ndt.ac[,c(1,2,4,5,8)]
Y = ndt.ac[,c(9:38)]
manova.ac = manova(as.matrix(Y) ~ 
		X$location + factor(X$replicate) + X$genotype*factor(X$stage)*factor(X$light.off) )
		# + factor(X$stage)*factor(X$light.off) )
		
##
eff_time_ac = NULL
for(i in 1:30){
	aov.sma = summary.aov(manova.ac)[i][[1]][,2]
	eff = round(aov.sma[1:9]/sum(aov.sma) * 100, 4)
	eff_time_ac = rbind(eff_time_ac, eff)
}
colnames(eff_time_ac) = c("Location", "Biological Repeat", "Strain", "Stage","Technical Repeat", "Strain:Stage","Strain:Technical Repeat", "Stage:Technical Repeat","Strain:Stage:Technical Repeat")
					 
## ggplot ##
eff_time = rbind(eff_time_bc, eff_time_ac)

rname=NULL
for(i in -29:30) rname = c(rname, paste("",i,"", sep="") )
rownames(eff_time) = rname

tt = matrix(eff_time, nrow = 540, ncol = 1)
dtt = data.frame(time = rep(c(-29:30), 9), Effect_Size = tt[, 1], variable = rep(c("Location", "Biological Repeat", "Strain", "Stage","Technical Repeat", "Strain:Stage","Strain:Technical Repeat", "Stage:Technical Repeat","Strain:Stage:Technical Repeat"), rep(60, 9)))
ggplot(data = dtt, aes(x = time, y = Effect_Size, colour = variable)) + 
	geom_line(aes(group = variable), size = .8) + 
	labs(title = "Light-Off Stimulus", y = "Effect_Size(%)") + 
	theme_set(theme_grey(base_size = 15)) +
	scale_colour_manual(
	values = c("#000000", "#999999", "#E69F00", "#56B4E9", "#009E73", "green", "#0072B2", "#D55E00", "#CC79A7"),
	breaks = c("Strain", "Stage","Technical Repeat","Strain:Stage","Strain:Technical Repeat", "Stage:Technical Repeat","Strain:Stage:Technical Repeat","Location","Biological Repeat")) + 
	theme(legend.text=element_text(size=10),legend.margin = unit(0, "cm")) +
	guides(colour = guide_legend(nrow = 9))
	
ggsave(gra, file="light-off-dynamic-new.pdf", width=10, height=6)
	
########################################################################
##########################################################################
## lighton stimulus
lt.on = read.table("data/lt.on.txt", header = T)
head(lt.on)
## lightoff stimulus
lt.off = read.table("data/lt.off.txt", header = T)
head(lt.off)

# lt.off[ lt.off$location == "w001" & lt.off$genotype == "AB" & lt.off$stage == 6 & lt.off$replicate == 1 & lt.off$light.off == 1, -c(3,4,8,9,11)]

tdt = lt.on[,-c(3,4,8,9,11)]
ndt.on = reshape(tdt, 
	timevar = "time",
	idvar = c("location","genotype","stage","replicate","light.on"),
	direction = "wide")
ndt.on = cbind( stimulus = rep("off-on",dim(ndt.on)[1]), ndt.on)	
names(ndt.on)[6] = c("period")

#
tdt = lt.off[,-c(3,4,8,9,11)]
ndt.off = reshape(tdt, 
	timevar = "time",
	idvar = c("location","genotype","stage","replicate","light.off"),
	direction = "wide")
ndt.off = cbind( stimulus = rep("on-off",dim(ndt.off)[1]), ndt.off)	
names(ndt.off)[6] = c("period")
all.dt = rbind( ndt.on, ndt.off )	

X = all.dt[,1:6]
Y = all.dt[,c(7:66)]
manova.all = manova(as.matrix(Y) ~ 
		X$location + factor(X$replicate) + X$genotype*factor(X$stage)+ X$genotype*factor(X$period) +  X$genotype* X$stimulus + factor(X$stage)*factor(X$period) + factor(X$stage)*X$stimulus  + factor(X$period)*X$stimulus )
