# Supplementary material for: Statistical Analysis of Zebrafish Locomotor Response
Source: PLoS One. 2015 Oct 5;10(10):e0139521. doi: 10.1371/journal.pone.0139521 (PMC4593604; doi:10.1371/journal.pone.0139521)
Supplement: S1 File — (ZIP) [file pone.0139521.s001.zip › code/Power_analysis.R]

## power function
powerFunc = function(n1, n2, mu, sig, alpha){
	df1 = length(mu)
	df2 = n1 + n2 - df1 - 1
	f0 = qf(1 - alpha, df1, df2)
	lambda = n1*n2/(n1+n2) * t(mu) %*% solve(sig) %*% mu
	power = 1- pf(f0, df1, df2, lambda)
	return(power)
}

func_wide = function(data){
	dt.wide = matrix(0,nrow= min(summary(factor(data[,1]))),ncol=60)
	for(i in -29:30){
	        temp = data[ data[,1] == i, ]
	        dt.wide[,i+30] = temp[1:min(summary(factor(data[,1]))),2]
	}
	return(dt.wide)
}

## sigma
covar = function(d1, d2){
	cmean1 = scale(d1, center = TRUE, scale = FALSE)
	e1 = t( cmean1 ) %*% ( cmean1 )
	cmean2 = scale(d2, center = TRUE, scale = FALSE)
	e2 = t( cmean2 ) %*% ( cmean2 )
	
	sig.final = ( e1 + e2)/(dim(d1)[1] + dim(d2)[1] - 2)
	return(sig.final)
}

############################################################
## data
setwd("~/Google Drive/Work/Project/VMR")
## lighton stimulus
lt.on = read.table("data/lt.on.txt", header = T)
head(lt.on)
## lightoff stimulus
lt.off = read.table("data/lt.off.txt", header = T)
head(lt.off)
##
dt = rbind(lt.on[,c(7,10)], lt.off[,c(7,10)])
dtnew = func_wide(dt)
##
dtnew30 = dtnew[,1:30]
cmean = scale(dtnew30, center = TRUE, scale = FALSE)
sig.org_30 = t( cmean ) %*% ( cmean )/( dim(cmean)[1] -1 )

##
dtnew60 = dtnew[,31:60]
cmean = scale(dtnew60, center = TRUE, scale = FALSE)
sig.org_60 = t( cmean ) %*% ( cmean )/( dim(cmean)[1] -1 )

## on
dt.off1 = lt.on[ lt.on$genotype == "TL" & lt.on$stage == 6 , c(7,10)]
dt.off2 = lt.on[ lt.on$genotype == "AB" & lt.on$stage == 6 , c(7,10)]
dt.off3 = lt.on[ lt.on$genotype == "TLAB" & lt.on$stage == 6 , c(7,10)]

on.tl = func_wide(dt.off1)
on.ab = func_wide(dt.off2)
on.tlab = func_wide(dt.off3)
muon.tl = colMeans(on.tl)
muon.ab = colMeans(on.ab)
muon.tlab = colMeans(on.tlab)

## off
dt.off1 = lt.off[ lt.off$genotype == "TL" & lt.off$stage == 6 , c(7,10)]
dt.off2 = lt.off[ lt.off$genotype == "AB" & lt.off$stage == 6 , c(7,10)]
dt.off3 = lt.off[ lt.off$genotype == "TLAB" & lt.off$stage == 6 , c(7,10)]

off.tl = func_wide(dt.off1)
off.ab = func_wide(dt.off2)
off.tlab = func_wide(dt.off3)
muoff.tl = colMeans(off.tl)
muoff.ab = colMeans(off.ab)
muoff.tlab = colMeans(off.tlab)

############################################################
## plot
## for length of 30
#pdf("powerfinal.pdf", width=8, height=8)
dev.new(width=8, height=8)
par(mfrow = c(2,2), font=8)
set.seed(3219)
mu1 = runif(30,0  ,0.0250); mu2 = runif(30,0.0251,0.05)
mu3 = runif(30,0.2,0.225  ); mu4 = runif(30,0.2125,0.2375)
#mu5 = colMeans(dtnew1.30) ; mu6 = colMeans(dtnew2.30)

plot(mu1,col = 2, pch = 1, ylim = c(0,0.3), xlab = "Time (s)", ylab = "Mean",cex.lab=1.2)
points(mu2, col = 2, , pch = 3)
points(mu3, col = 4, , pch = 2)
points(mu4, col = 4, , pch = 4)
# points(mu5, col = 9, , pch = 10)
# points(mu6, col = 9, , pch = 6)
legend("topright", legend = expression(mu[1], mu[2], mu[3], mu[4]), col = c(2,2,4,4), pch = c(1,3,2,4), ncol=3)

curve(  powerFunc(n1 = x, n2 = x, mu = mu1 - mu2, sig.org_30, alpha=0.05 ), from = 16, to = 100, ylab = "Statistical power", xlab = "Sample size in each group",col = 2 , lty = 1, ylim = c(0,1), cex.lab=1.2)
curve(  powerFunc(n1 = x, n2 = x, mu = mu3 - mu4, sig.org_30, alpha=0.05 ), add = TRUE, col = 4, lty=2 )
curve(  powerFunc(n1 = x, n2 = x, mu = mu1 - mu3, sig.org_30, alpha=0.05 ), add = TRUE, col = 6, lty=3 )
#curve(  powerFunc(n1 = x, n2 = x, mu = mu5 - mu6, sig.org_30, alpha=0.05 ), add = TRUE, col = 9, lty=4 )
#curve(  powerFunc(n1 = x, n2 = x, mu = mu5 - mu6, sig.org_30, alpha=0.05 ), add = TRUE, col = 8, lty=2 )
legend("bottomright", legend = expression( paste(H[0],": ", mu[1]," = ", mu[2],sep=""), paste(H[0],": ", mu[3]," = ", mu[4], sep=""), paste(H[0],": ", mu[1]," = ", mu[3],sep="")), col = c(2,4,6),lty=1:3)


curve(  powerFunc(n1 = x, n2 = x, mu = (muon.ab - muon.tlab)[1:30], sig.org_30, alpha=0.05 ), from = 16, to = 500, ylab = "Statistical power", xlab = "Sample size in each group", col = 1, lty = 1, ylim = c(0,1), cex.lab=1.2)
curve(  powerFunc(n1 = x, n2 = x, mu = (muon.ab - muon.tlab)[31:60], sig.org_60, alpha=0.05 ), add = TRUE, col = 2, lty = 2, ylim = c(0,1))
title("Light-On stimulus at 6 dpf")
legend("bottomright", legend = expression( paste(H[0],": ",mu[AB]," = ",mu[TLAB],", (-29—0 s)", sep=""),  paste(H[0],": ", mu[AB]," = ", mu[TLAB], ", (1—30 s)", sep="")), col = c(1,2),lty=1:2)

# covar.off30 = covar(off.ab[,1:30], off.tlab[,1:30])
# covar.off60 = covar(off.ab[,31:60], off.tlab[,31:60])
# plot(muoff.ab, col = 2, pch = 1, ylim = c(0,0.2), xlab = "Time (s)", ylab = "Mean")
# points(muoff.tlab, col = 2, pch = 3)

curve(  powerFunc(n1 = x, n2 = x, mu = (muoff.ab - muoff.tlab)[1:30], sig.org_30, alpha=0.05 ), from = 16, to = 500, ylab = "Statistical power", xlab = "Sample size in each group", col = 1, lty = 1, ylim = c(0,1), cex.lab=1.2)
curve(  powerFunc(n1 = x, n2 = x, mu = (muoff.ab - muoff.tlab)[31:60], sig.org_60, alpha=0.05 ), add = TRUE, col = 2, lty = 2, ylim = c(0,1))
title("Light-Off stimulus at 6 dpf")
legend("bottomright", legend = expression( paste(H[0],": ",mu[AB]," = ",mu[TLAB], ", (-29—0 s)", sep=""),  paste(H[0],": ", mu[AB]," = ",mu[TLAB],", (1—30 s)", sep="")), col = c(1,2),lty=1:2)
# dev.off()
