# Supplementary material for: Statistical Analysis of Zebrafish Locomotor Response
Source: PLoS One. 2015 Oct 5;10(10):e0139521. doi: 10.1371/journal.pone.0139521 (PMC4593604; doi:10.1371/journal.pone.0139521)
Supplement: S1 File — (ZIP) [file pone.0139521.s001.zip › code/Pre-process.R]

#	Dark adaptation: 1 - 1800
#	lights on:	     1801 - 3600
#	lights off:	     3601 - 5400
#	lights on:	     5401 - 7200
#	lights off:	     7201 - 9000
#	lights on:	     9001 - 10800
#	lights off: 	   10801 - 12600


## Unhealth embryos
un1 = c("w021", "w022", "w029", "w050", "w095", "w092")
un2 = c("w021", "w022", "w038", "w043", "w076", "w095", "w092")
un3 = c("w021", "w022", "w025", "w038", "w043", "w076", "w095", "w092")
un4 = un3


###########################################################################
##########################  read data TLAB  ###############################
##########################     repeat 1     ###############################
setwd("~/vmr_tlab_r1")
unlist = list(un1,un2,un3,un4)

# BT = 0
tlab_0_r1 = NULL

#Stage: i = 3 to 9
for (i in 3:9)
{
	data_raw = read.table( paste("TLAB ",i,"dpf_0.txt",sep=""), sep="\t", head=TRUE)
	data = data_raw[ data_raw$end %in% c(1:12600), c(1,4,7,8,16)]
	if(i >= 6) {
		unhealthy = unlist[[i-5]]
		data <- data[!data$location %in% unhealthy, ]
	}
	stage = rep( i, dim(data)[1] )
	temp_data = cbind(data, stage)
	if( i>=7 && i<=8){
		temp_data[,2] = rep("TLAB", dim(temp_data)[1])
		names(temp_data)[2] = "genotype"
	}
	tlab_0_r1 = rbind(tlab_0_r1, temp_data)
	#write.table(tlab_0_r1,"tlab_0_r1.txt")
}

tlab_0_r1 =  cbind( tlab_0_r1,replicate = rep(1,dim(tlab_0_r1)[1]) )

##########################     repeat 2     ###############################
setwd("~/vmr_tlab_r2")
##
un5 = c("w013", "w025", "w037", "w067")
un6 = c("w002", "w005", "w029", "w067","w003","w022", "w025")
un7 = c("w013", "w067")
un8 = c("w067")
un9 = un10 = c("w036","w067")
unlist = list(un5,un6,un7,un8,un9,un10)

# BT = 0
tlab_0_r2 = NULL

#Stage: i = 3 to 9
for (i in 3:9)
{
	data_raw = read.table( paste("TLAB ",i,"dpf_0.txt",sep=""), sep="\t", head=TRUE)
	data = data_raw[ data_raw$end %in% c(1:12600), c(1,4,7,8,16)]
	if(i < 9 ){
		unhealthy = unlist[[i-2]]
		data <- data[!data$location %in% unhealthy, ]
	}
	stage = rep( i, dim(data)[1] )
	temp_data = cbind(data, stage)
	tlab_0_r2 = rbind(tlab_0_r2, temp_data)
	#write.table(tlab_0_r2,"tlab_0_r2.txt")
}


tlab_0_r2 = cbind( tlab_0_r2, replicate = rep(2,dim(tlab_0_r2)[1]) )

##
data_tlab = rbind(tlab_0_r1,tlab_0_r2)

#write.table(data_tlab,"~/vmr_result/data_tlab.txt",row.names = F)
##########################################################################
##########################  read data AB  ###############################
##########################     repeat 1     ###############################
#repeat 1
setwd("~/vmr_ab")
un1 = c("w007")
un2 = un1
un3 = c("w007", "w082", "w049")

unlist = list(un1,un2,un3)

ab_r1 = NULL

#Stage: i = 3 to 9
for (i in 3:9)
{
	data_raw = read.table( paste("AB ",i,"dpf_r1.txt",sep=""), sep="\t", head=TRUE)
	#30s after lights change
	data = data_raw[ data_raw$end %in% c(1:12600), c(1,4,7,8,16)]
	if(i >= 7) {
		unhealthy = unlist[[i-6]]
		data <- data[!data$location %in% unhealthy, ]
	}
	stage = rep( i, dim(data)[1] )
	temp_data = cbind(data, stage)
	ab_r1 = rbind(ab_r1, temp_data)
	#write.table(ab_r1,"ab_r1.txt")
}

ab_r1 = cbind( ab_r1,replicate = rep(1,dim(ab_r1)[1]) )

##########################     repeat 2     ###############################
un4 = c("w050")
un5 = c("w050", "w029")
un6 = c(un5, "w095")
un7 = un6

unlist = list(un4,un5,un6,un7)

ab_r2 = NULL

#Stage: i = 3 to 9
for (i in 3:9)
{
	data_raw = read.table( paste("AB ",i,"dpf_r2.txt",sep=""), sep="\t", head=TRUE)
	#30s after lights change
	data = data_raw[ data_raw$end %in% c(1:12600), c(1,4,7,8,16)]
	if(i >= 6) {
		unhealthy = unlist[[i-5]]
		data <- data[!data$location %in% unhealthy, ]
	}
	stage = rep( i, dim(data)[1] )
	temp_data = cbind(data, stage)
	ab_r2 = rbind(ab_r2, temp_data)
	#write.table(ab_r2,"ab_r2.txt")
}
ab_r2 = cbind( ab_r2,replicate = rep(2,dim(ab_r2)[1]) )

##
data_ab = rbind(ab_r1,ab_r2)
#write.table(data_ab,"~/vmr_result/data_ab.txt",row.names = F)


###########################################################################
##########################  read data TL  ###############################
##########################     repeat 1     ###############################
#repeat 1
setwd("~/vmr_tl")
un1 = c("w003", "w005", "w006", "w033", "w036", "w043", "w061")
un2 = c("w007", "w063", "w079")
un3 = c("w037")
un4 = c("w023", "w038", "w058", "w080")
un5 = c("w011", "w038", "w058", "w080")
un6 = c("w011", "w015", "w016", "w038", "w058", "w080", "w083")
unlist = list(un1,un2,un3,un4,un5,un6)

tl_r1 = NULL

#Stage: i = 3 to 9
for (i in 3:9)
{
	data_raw = read.table( paste("TL ",i,"dpf_r1.txt",sep=""), sep="\t", head=TRUE)
	#30s after lights change
	data = data_raw[ data_raw$end %in% c(1:12600), c(1,4,7,8,16)]
	if(i >= 4) {
		unhealthy = unlist[[i-3]]
		data <- data[!data$location %in% unhealthy, ]
	}
	stage = rep( i, dim(data)[1] )
	temp_data = cbind(data, stage)
	tl_r1 = rbind(tl_r1, temp_data)
	#write.table(tl_r1,"tl_r1.txt")
}

tl_r1 = cbind( tl_r1,replicate = rep(1,dim(tl_r1)[1]) )

##########################     repeat 2     ###############################
un1 = c("w008", "w010", "w015", "w073", "w074", "w084", "w091")
un2 = c("w001", "w003", "w014", "w015", "w018", "w022", "w048", "w060", "w073", "w074", "w089", "w091", "w095")
un3 = c("w001", "w003", "w014", "w015", "w018", "w022", "w023", "w048", "w060", "w062", "w065", "w073", "w089", "w091", "w095")
un4 <- un3
un5 = c("w004", "w030", "w033", "w049", "w066")
un6 = c("w001", "w003", "w014", "w018", "w022", "w023", "w048", "w060", "w065", "w073", "w089", "w095")

unlist = list(un1,un2,un3,un4,un5,un6)

tl_r2 = NULL

#Stage: i = 3 to 9
for (i in 3:9)
{
	data_raw = read.table( paste("TL ",i,"dpf_r2.txt",sep=""), sep="\t", head=TRUE)
	#30s after lights change
	data = data_raw[ data_raw$end %in% c(1:12600), c(1,4,7,8,16)]
	if(i >= 4) {
		unhealthy = unlist[[i-3]]
		data <- data[!data$location %in% unhealthy, ]
	}
	stage = rep( i, dim(data)[1] )
	temp_data = cbind(data, stage)
	tl_r2 = rbind(tl_r2, temp_data)
	#write.table(tl_r2,"tl_r2.txt")
}
tl_r2 = cbind( tl_r2,replicate = rep(2,dim(tl_r2)[1]) )

data_tl = rbind(tl_r1,tl_r2)
#write.table(data_tl,"~/vmr_result/data_tl.txt",row.names = F)

####whole data
Final = rbind(data_tlab,data_ab,data_tl)
#write.table(Final,"~/vmr/Finaldata_bur.txt",row.names = F)

#Final[ Final$burdur != 0, 5] = 1

mat <- matrix(nrow = dim(Final)[1], ncol = 3)
Final <- cbind(Final, mat)

Final[Final[,3] >= 0 & Final[,3] < 1800, c(8:10)] <- 
	cbind(	Final[Final[,3] >= 0 & Final[,3]<1800, 4], 
		rep("1-Adaptation",dim(Final[Final[,3]>=0 & Final[,3]<1800, ])[1]),
		rep("Adaptation",dim(Final[Final[,3]>=0 & Final[,3]<1800, ])[1]) )

Final[Final[,3]>=1800 & Final[,3]<3600, c(8:10)] <- 
	cbind(	Final[Final[,3]>=1800 & Final[,3]<3600, 4]-1800, 
		rep("2-On",dim(Final[Final[,3]>=1800 & Final[,3]<3600, ])[1]),
		rep("On",dim(Final[Final[,3]>=1800 & Final[,3]<3600, ])[1]))

Final[Final[,3]>=3600 & Final[,3]<5400, c(8:10)] <- 
	cbind(	Final[Final[,3]>=3600 & Final[,3]<5400, 4]-3600, 
		rep("3-Off",dim(Final[Final[,3]>=3600 & Final[,3]<5400, ])[1]),
		rep("Off",dim(Final[Final[,3]>=3600 & Final[,3]<5400, ])[1]))

Final[Final[,3]>=5400 & Final[,3]<7200, c(8:10)] <- 
	cbind(	Final[Final[,3]>=5400 & Final[,3]<7200, 4]-5400, 
		rep("4-On",dim(Final[Final[,3]>=5400 & Final[,3]<7200, ])[1]),
		rep("On",dim(Final[Final[,3]>=5400 & Final[,3]<7200, ])[1]))

Final[Final[,3]>=7200 & Final[,3]<9000, c(8:10)] <- 
	cbind(	Final[Final[,3]>=7200 & Final[,3]<9000, 4]-7200, 
		rep("5-Off",dim(Final[Final[,3]>=7200 & Final[,3]<9000, ])[1]),
		rep("Off",dim(Final[Final[,3]>=7200 & Final[,3]<9000, ])[1]))

Final[Final[,3]>=9000 & Final[,3]<10800, c(8:10)] <- 
	cbind(	Final[Final[,3]>=9000 & Final[,3]<10800, 4]-9000, 
		rep("6-On",dim(Final[Final[,3]>=9000 & Final[,3]<10800, ])[1]),
		rep("On",dim(Final[Final[,3]>=9000 & Final[,3]<10800, ])[1]))

Final[Final[,3]>=10800 & Final[,3]<12600, c(8:10)] <- 
	cbind(	Final[Final[,3]>=10800 & Final[,3]<12600, 4]-10800, 
		rep("7-Off",dim(Final[Final[,3]>=10800 & Final[,3]<12600, ])[1]),
		rep("Off",dim(Final[Final[,3]>=10800 & Final[,3]<12600, ])[1]))

#Adapt <- Final[Final[,10]=="Adaptation", ]
#On <- Final[Final[,10]=="On", ]
#Off <- Final[Final[,10]=="Off", ]
#OnOff <- Final[Final[,10]!="Adaptation", ]

#write.csv(Adapt, "Adapt.csv", row.names=FALSE)
#write.csv(On, "On.csv", row.names=FALSE)
#write.csv(Off, "Off.csv", row.names=FALSE)
#write.csv(OnOff, "OnOff.csv", row.names=FALSE)
write.table(Final, "~/vmr/FINAL_bur.txt", row.names=FALSE)

#####
Final <- read.table("recheck/FINAL040615.txt", head = TRUE, stringsAsFactors = FALSE)
colnames(Final)[ 8:10] = c( "time", "light", "lights")

#### 30s before and after lights on/off
# light on change
before_on = Final[Final$time %in% c(1771:1800) & Final$lights != "On" & Final$light != "7-Off", ]
before_on[, 3] = rep("BC", dim(before_on)[1])
before_on$time = before_on$time - 1800

after_on = Final[Final$time %in% c(1:30) & Final$lights == "On", ]
after_on[, 3] = rep("AC", dim(after_on)[1])

dt_on = rbind(before_on, after_on)[, -4]
colnames(dt.on)[3] = "light.change"

# light off change
before_off = Final[Final$time %in% c(1771:1800) & Final$lights == "On", ]
before_off[, 3] = rep("BC", dim(before_off)[1])
before_off$time = before_off$time - 1800

after_off = Final[Final$time %in% c(1:30) & Final$lights == "Off", ]
after_off[, 3] = rep("AC", dim(after_off)[1])

dt_off = rbind(before_off, after_off)[, -4]
colnames(dt_off)[3] = "light.change"

dt = rbind(dt_on, dt_off)
colnames(dt)[,4] = "bur"
dt <- cbind(dt, burdur = dt$bur)
